# Supplementary material for: Walnut N-Acetylserotonin Methyltransferase Gene Family Genome-Wide Identification and Diverse Functions Characterization During Flower Bud Development
Source: Front Plant Sci. 2022 Apr 15;13:861043. doi: 10.3389/fpls.2022.861043 (PMC9051526; doi:10.3389/fpls.2022.861043)
Supplement: Supplementary file 6 [file Table_1.XLSX]

## Sheet: Sheet1
Primer List
Gene id	Gene name	Forward primer(5' to 3')	Reverse primer(5' to 3')
Jr01_20610	JrASMT1	GCCCAATCACTCTATCCCAAA	GAACCTTGTATGAGCCATCTTGAC
Jr01_20680	JrASMT3	TCTTCACCGAACATCATCCA	CCACCTTCCTTGACGCATT
Jr04_07740	JrASMT7	TGATTGCTGATGCTCCTACG	GGGATTGCCATTTCAACAAC
Jr04_07760	JrASMT9	CGATGAGTTTATGGAAGTTGGC	CAGCAATCACTTGAGGCAAA
Jr04_07870	JrASMT10	GCTCGCCATTCTACAAGTCCT	CCACATCCATCAACTCCTTCA
Jr04_07890	JrASMT12	CAAGCACCCAAATGGCTCT	GAACTCTTAGCACCCTCTCCAAA
Jr04_07950	JrASMT13	GCAGTTGGGAGGTTTGGCTA	AGCACCCTCTCCAAAGTCCA
Jr04_07960	JrASMT14	TTTACTACTGAAAGGGAGGTGCTG	CACTTGTCTCAATCTTGGCTTCTC
Jr04_16510	JrASMT18	TGACCCTGCTGTTGTAAACTCA	ATTAGTCGGGAATCGCTGG
Jr07_09870	JrASMT23	CAGAGATGCCAACCACCAA	ACAGGAGAAAGAGCGTAGAGCC
Jr09_08990	JrASMT28	TTTGAAAGACGCAGTTCTGG	CCACATCCACAAGCGATTT
Jr09_08980	JrASMT29	CCTTCTCTCTGCTTCCCAAA	GAGACAGGAGCCAAACCGTA
Jr09_09000	JrASMT30	ATTCTCACTTGCTCTATCACCCAC	GAACTGCGTCTTTCAAATGGTC
Jr10_14980	JrASMT31	TTGGCAACTCTTATTCGCCT	GTGACCTCATTATTCGTGCG
Jr12_07430	JrASMT34	TTTGGCAACTCTTATTCGCC	CAAGTGACCTCATTATTCGTGC
Jr13_24380	JrASMT37	CCCAACCACGAATCCAGAT	GGAGCAATAGATACACCATCCTCA
Jr16_05020	JrASMT40	AAACCCAGATGACTCCGACC	AAGGCGAGAGATACGCACCA
Jr_Scaffold_205_00010	JrASMT45	CATAACTGGGATGATGAGCG	TCCTTGCCACCAGCCATTA
