# Supplementary material for: Walnut N-Acetylserotonin Methyltransferase Gene Family Genome-Wide Identification and Diverse Functions Characterization During Flower Bud Development
Source: Front Plant Sci. 2022 Apr 15;13:861043. doi: 10.3389/fpls.2022.861043 (PMC9051526; doi:10.3389/fpls.2022.861043)
Supplement: Supplementary file 7 [file Table_2.XLSX]

## Sheet: Sheet1
Characterization of the JrASMT gene and physicochemical properties of the encoded protein
Gene id	Gene name	Chromosome	Start position	End position	Protein length(aa)	Molecular weights	Isoelectric points	Aliphatic index	GRAVY	Subcellular localization
Jr01_20610	JrASMT1	1	20956219	20931050	355	38861.7	6.46	96.45	0.1	cyto
Jr01_20620	JrASMT2	1	20956247	20954577	350	38222	6.64	97	0.1	cyto
Jr01_20680	JrASMT3	1	21072198	21070989	352	39446.4	6.46	95.88	-0.06	cyto
Jr03_07840	JrASMT4	3	5952881	5950708	365	40748.7	6.11	95.34	-0.07	chlo
Jr03_07850	JrASMT5	3	5955828	5954348	379	42868.1	5.9	85.36	-0.18	nucl
Jr03_07860	JrASMT6	3	5964115	5962731	361	40922	6.29	86.93	-0.17	cysk
Jr04_07740	JrASMT7	4	16941281	16940509	147	16597.4	6.51	104.15	-0.02	cyto
Jr04_07730	JrASMT8	4	16986370	16939855	365	40264.1	5.29	99.4	0	cysk
Jr04_07760	JrASMT9	4	16986594	16984800	371	40939.8	5.04	97.28	-0.04	cysk
Jr04_07870	JrASMT10	4	17140320	17138124	364	40737.9	6.65	90.03	-0.1	cysk
Jr04_07880	JrASMT11	4	17156071	17153783	385	43309.5	6.2	88.91	-0.18	cyto
Jr04_07890	JrASMT12	4	17156071	17154481	298	33106.6	6.52	90.03	-0.14	cyto
Jr04_07950	JrASMT13	4	17358943	17358214	243	26862.4	5.68	87.94	-0.16	cyto
Jr04_07960	JrASMT14	4	17377668	17375502	364	40735.8	6.1	92.42	-0.08	cysk
Jr04_07970	JrASMT15	4	17377668	17376408	286	31615.1	7.73	91.4	-0.09	cysk
Jr04_12680	JrASMT16	4	25673930	25672386	355	38962.1	6.5	96.7	0.1	cyto
Jr04_12690	JrASMT17	4	25696950	25694615	355	38989.2	6.41	98.08	0.13	cyto
Jr04_16510	JrASMT18	4	29904301	29902785	362	40567.4	6.05	98.81	-0.09	cysk
Jr06_10640	JrASMT19	6	18173271	18171810	159	18149.2	7.89	71.7	-0.25	pero
Jr06_10690	JrASMT20	6	18282080	18281771	103	11356	8.91	88.93	-0.14	cyto
Jr07_09710	JrASMT21	7	13018152	13014119	366	40132.1	6.51	84.45	-0.07	nucl
Jr07_09790	JrASMT22	7	13263919	13261653	335	36976.7	8.02	83.82	-0.11	cyto
Jr07_09870	JrASMT23	7	13398389	13393253	277	30465.1	6.34	92.92	0.07	cyto
Jr07_09860	JrASMT24	7	13398391	13393237	368	40843	6.08	92.17	0.05	cyto
Jr07_09880	JrASMT25	7	13412201	13407661	368	40896	6.24	89.81	-0.02	cyto
Jr07_09890	JrASMT26	7	13432558	13429870	369	40813.9	6.18	87.45	-0.03	cyto
Jr09_08970	JrASMT27	9	18317345	18314333	369	40488.2	5.78	94.8	0.01	cyto
Jr09_08990	JrASMT28	9	18322303	18321766	142	15991.4	5.99	85.07	-0.08	cyto
Jr09_08980	JrASMT29	9	18323419	18321257	369	40443.3	5.89	95.37	0.05	cyto
Jr09_09000	JrASMT30	9	18328546	18325714	369	40364	5.96	92.44	-0.02	cyto
Jr10_14980	JrASMT31	10	14482591	14480796	355	39689.9	6.23	95.61	0.01	cyto
Jr10_15840	JrASMT32	10	16752566	16749594	229	25740.6	6.14	95.72	0.12	cyto
Jr10_15890	JrASMT33	10	16933407	16931078	367	41320.5	5.71	99.4	0.04	cyto
Jr12_07430	JrASMT34	12	13243433	13241637	355	39689.9	6.23	95.61	0.01	cyto
Jr13_09640	JrASMT35	13	6874543	6873121	354	38984.5	5.28	92.06	-0.03	cyto
Jr13_09690	JrASMT36	13	6896781	6895597	354	39075.5	5.04	91.5	-0.04	cyto
Jr13_24380	JrASMT37	13	31462526	31457591	357	39170.1	6.42	92.58	0.05	cyto
Jr13_26200	JrASMT38	13	34567086	34564434	412	45956.8	6.89	96.31	-0.02	chlo
Jr16_03670	JrASMT39	16	4356768	4355091	373	40785.7	6.31	92.6	0.03	cysk
Jr16_05020	JrASMT40	16	6070117	6065404	365	39746.6	5.4	91.89	0.06	cysk
Jr16_08670	JrASMT41	16	14363333	14362501	277	30456	5.7	101.12	0.18	cyto
Jr16_08680	JrASMT42	16	14364646	14362501	367	41358.7	5.71	96.49	0.01	cyto
Jr_Scaffold_205_00020	JrASMT43	scaffold205	-	-	365	40264.1	5.29	99.4	0	cysk
Jr_Scaffold_58_00010	JrASMT44	scaffold58	-	-	371	40909.8	5.04	97.28	-0.04	cysk
Jr_Scaffold_205_00010	JrASMT45	scaffold205	-	-	209	23000.5	4.91	105.02	0.05	cysk
Jr_Scaffold_661_00050	JrASMT46	scaffold661	-	-	112	12700.9	7.94	75.71	-0.11	cyto
