# Supplementary material for: Walnut N-Acetylserotonin Methyltransferase Gene Family Genome-Wide Identification and Diverse Functions Characterization During Flower Bud Development
Source: Front Plant Sci. 2022 Apr 15;13:861043. doi: 10.3389/fpls.2022.861043 (PMC9051526; doi:10.3389/fpls.2022.861043)
Supplement: Supplementary file 8 [file Table_3.XLSX]

## Sheet: Sheet1
The Ka/Ks ratios for duplicate ASMT genes in walnut
Duplicated Gene Pairs	Chromosomes	Ka	Ks	Ka/Ks	Selective pressure	Type
JrASMT3&JrASMT31	Chr1/Chr10	0.120635	0.408236	0.295503	Purify selection	segmental
JrASMT37&JrASMT40	Chr13/Chr16	0.0341001	0.369553	0.0922738	Purify selection	segmental
JrASMT37&JrASMT21	Chr13/Chr7	0.985643	1.0497	0.938973	neutral evolution	segmental
JrASMT4&JrASMT18	Chr3/Chr4	0.990102	1.0392	0.952752	neutral evolution	segmental
