# Supplementary material for: Walnut N-Acetylserotonin Methyltransferase Gene Family Genome-Wide Identification and Diverse Functions Characterization During Flower Bud Development
Source: Front Plant Sci. 2022 Apr 15;13:861043. doi: 10.3389/fpls.2022.861043 (PMC9051526; doi:10.3389/fpls.2022.861043)
Supplement: Supplementary file 9 [file Table_4.XLSX]

## Sheet: Predicted miRNAs 
Predicted miRNAs from the PmiREN database and Network Analysis
Query	Hit	Score	Evalue	Identity	Gaps	Strand	Align length	Degree	Subgroup
JrASMT1	miR172	14	0.457544	14	0	Plus/Minus	14	31	Ⅴ(a)
JrASMT1	miR172a	14	0.457544	14	0	Plus/Minus	14	31	Ⅴ(a)
JrASMT1	miR172ac	14	0.457544	14	0	Plus/Minus	14	31	Ⅴ(a)
JrASMT1	miR172b	14	0.457544	14	0	Plus/Minus	14	31	Ⅴ(a)
JrASMT1	miR172c	14	0.457544	14	0	Plus/Minus	14	31	Ⅴ(a)
JrASMT1	miR172d	14	0.457544	14	0	Plus/Minus	14	31	Ⅴ(a)
JrASMT1	miR172e	14	0.457544	14	0	Plus/Minus	14	31	Ⅴ(a)
JrASMT1	miR172f	14	0.457544	14	0	Plus/Minus	14	31	Ⅴ(a)
JrASMT1	miR172g	14	0.457544	14	0	Plus/Minus	14	31	Ⅴ(a)
JrASMT1	miR172h	14	0.457544	14	0	Plus/Minus	14	31	Ⅴ(a)
JrASMT1	miR172i	14	0.457544	14	0	Plus/Minus	14	31	Ⅴ(a)
JrASMT1	miR172k	14	0.457544	14	0	Plus/Minus	14	31	Ⅴ(a)
JrASMT1	miR172l	14	0.457544	14	0	Plus/Minus	14	31	Ⅴ(a)
JrASMT1	miR172m	13	1.83697	13	0	Plus/Minus	13	31	Ⅴ(a)
JrASMT1	miR172n	14	0.457544	14	0	Plus/Minus	14	31	Ⅴ(a)
JrASMT1	miR172o	14	0.457544	14	0	Plus/Minus	14	31	Ⅴ(a)
JrASMT1	miR172p	14	0.457544	14	0	Plus/Minus	14	31	Ⅴ(a)
JrASMT1	miR172q	14	0.457544	14	0	Plus/Minus	14	31	Ⅴ(a)
JrASMT1	miR172r	14	0.457544	14	0	Plus/Minus	14	31	Ⅴ(a)
JrASMT1	miR172s	14	0.457544	14	0	Plus/Minus	14	31	Ⅴ(a)
JrASMT1	miR172t	13	1.83697	13	0	Plus/Minus	13	31	Ⅴ(a)
JrASMT1	miR172u	13	1.83697	13	0	Plus/Minus	13	31	Ⅴ(a)
JrASMT1	miR3631e	13	1.83697	13	0	Plus/Minus	13	31	Ⅴ(a)
JrASMT1	miR3631f	13	1.83697	13	0	Plus/Minus	13	31	Ⅴ(a)
JrASMT1	miRN10a	14	0.457544	14	0	Plus/Plus	14	31	Ⅴ(a)
JrASMT1	miRN10b	14	0.457544	14	0	Plus/Plus	14	31	Ⅴ(a)
JrASMT10	miR2118e	13	1.88398	13	0	Plus/Plus	13	3	Ⅲ
JrASMT10	miR2118i	13	1.88398	13	0	Plus/Plus	13	3	Ⅲ
JrASMT10	miR482	13	1.88398	13	0	Plus/Plus	13	3	Ⅲ
JrASMT11	miR2118e	13	1.99368	13	0	Plus/Plus	13	3	Ⅲ
JrASMT11	miR2118i	13	1.99368	13	0	Plus/Plus	13	3	Ⅲ
JrASMT11	miR482	13	1.99368	13	0	Plus/Plus	13	3	Ⅲ
JrASMT11	miR8721	13	1.99368	13	0	Plus/Plus	13	3	Ⅲ
JrASMT12	miR8721	13	1.53922	13	0	Plus/Plus	13	2	Ⅲ
JrASMT13	miR8721	13	1.2467	13	0	Plus/Plus	13	2	Ⅲ
JrASMT14	miR2118e	13	1.88398	13	0	Plus/Plus	13	6	Ⅲ
JrASMT14	miR2118i	13	1.88398	13	0	Plus/Plus	13	6	Ⅲ
JrASMT14	miR482	13	1.88398	13	0	Plus/Plus	13	6	Ⅲ
JrASMT16	miR3631e	13	1.83697	13	0	Plus/Minus	13	28	Ⅴ(a)
JrASMT16	miR3631f	13	1.83697	13	0	Plus/Minus	13	28	Ⅴ(a)
JrASMT16	miRN10a	14	0.457544	14	0	Plus/Plus	14	28	Ⅴ(a)
JrASMT16	miRN10b	14	0.457544	14	0	Plus/Plus	14	28	Ⅴ(a)
JrASMT17	miR172	14	0.457544	14	0	Plus/Minus	14	35	Ⅴ(a)
JrASMT17	miR172a	14	0.457544	14	0	Plus/Minus	14	35	Ⅴ(a)
JrASMT17	miR172ac	14	0.457544	14	0	Plus/Minus	14	35	Ⅴ(a)
JrASMT17	miR172b	14	0.457544	14	0	Plus/Minus	14	35	Ⅴ(a)
JrASMT17	miR172c	14	0.457544	14	0	Plus/Minus	14	35	Ⅴ(a)
JrASMT17	miR172d	14	0.457544	14	0	Plus/Minus	14	35	Ⅴ(a)
JrASMT17	miR172e	14	0.457544	14	0	Plus/Minus	14	35	Ⅴ(a)
JrASMT17	miR172f	14	0.457544	14	0	Plus/Minus	14	35	Ⅴ(a)
JrASMT17	miR172g	14	0.457544	14	0	Plus/Minus	14	35	Ⅴ(a)
JrASMT17	miR172h	14	0.457544	14	0	Plus/Minus	14	35	Ⅴ(a)
JrASMT17	miR172i	14	0.457544	14	0	Plus/Minus	14	35	Ⅴ(a)
JrASMT17	miR172k	14	0.457544	14	0	Plus/Minus	14	35	Ⅴ(a)
JrASMT17	miR172l	14	0.457544	14	0	Plus/Minus	14	35	Ⅴ(a)
JrASMT17	miR172m	13	1.83697	13	0	Plus/Minus	13	35	Ⅴ(a)
JrASMT17	miR172n	14	0.457544	14	0	Plus/Minus	14	35	Ⅴ(a)
JrASMT17	miR172o	14	0.457544	14	0	Plus/Minus	14	35	Ⅴ(a)
JrASMT17	miR172p	14	0.457544	14	0	Plus/Minus	14	35	Ⅴ(a)
JrASMT17	miR172q	14	0.457544	14	0	Plus/Minus	14	35	Ⅴ(a)
JrASMT17	miR172r	14	0.457544	14	0	Plus/Minus	14	35	Ⅴ(a)
JrASMT17	miR172s	14	0.457544	14	0	Plus/Minus	14	35	Ⅴ(a)
JrASMT17	miR172t	13	1.83697	13	0	Plus/Minus	13	35	Ⅴ(a)
JrASMT17	miR172u	13	1.83697	13	0	Plus/Minus	13	35	Ⅴ(a)
JrASMT17	miR3631e	13	1.83697	13	0	Plus/Minus	13	35	Ⅴ(a)
JrASMT17	miR3631f	13	1.83697	13	0	Plus/Minus	13	35	Ⅴ(a)
JrASMT17	miRN10a	14	0.457544	14	0	Plus/Plus	14	35	Ⅴ(a)
JrASMT17	miRN10b	14	0.457544	14	0	Plus/Plus	14	35	Ⅴ(a)
JrASMT18	miR5021	14	0.466651	14	0	Plus/Plus	14	7	Ⅴ(c)
JrASMT18	miR838	15	0.116231	15	0	Plus/Minus	15	7	Ⅴ(c)
JrASMT18	miR847	13	1.87354	13	0	Plus/Minus	13	7	Ⅴ(c)
JrASMT18	miRN1106a	13	1.87354	13	0	Plus/Minus	13	7	Ⅴ(c)
JrASMT18	miRN1106b	13	1.87354	13	0	Plus/Minus	13	7	Ⅴ(c)
JrASMT18	miRN1106c	13	1.87354	13	0	Plus/Minus	13	7	Ⅴ(c)
JrASMT18	miRN2071	13	1.87354	13	0	Plus/Plus	13	7	Ⅴ(c)
JrASMT18	miRN4352	13	1.87354	13	0	Plus/Minus	13	7	Ⅴ(c)
JrASMT19	miR5170	12	3.677	12	0	Plus/Minus	12	1	Ⅳ
JrASMT19	miR8565g	12	3.677	12	0	Plus/Plus	12	1	Ⅳ
JrASMT19	miRN1077	12	3.677	12	0	Plus/Plus	12	1	Ⅳ
JrASMT19	miRN811	12	3.677	12	0	Plus/Minus	12	1	Ⅳ
JrASMT2	miR172	14	0.451039	14	0	Plus/Minus	14	29	Ⅴ(a)
JrASMT2	miR172a	14	0.451039	14	0	Plus/Minus	14	29	Ⅴ(a)
JrASMT2	miR172ac	14	0.451039	14	0	Plus/Minus	14	29	Ⅴ(a)
JrASMT2	miR172b	14	0.451039	14	0	Plus/Minus	14	29	Ⅴ(a)
JrASMT2	miR172c	14	0.451039	14	0	Plus/Minus	14	29	Ⅴ(a)
JrASMT2	miR172d	14	0.451039	14	0	Plus/Minus	14	29	Ⅴ(a)
JrASMT2	miR172e	14	0.451039	14	0	Plus/Minus	14	29	Ⅴ(a)
JrASMT2	miR172f	14	0.451039	14	0	Plus/Minus	14	29	Ⅴ(a)
JrASMT2	miR172g	14	0.451039	14	0	Plus/Minus	14	29	Ⅴ(a)
JrASMT2	miR172h	14	0.451039	14	0	Plus/Minus	14	29	Ⅴ(a)
JrASMT2	miR172i	14	0.451039	14	0	Plus/Minus	14	29	Ⅴ(a)
JrASMT2	miR172j	14	0.451039	14	0	Plus/Minus	14	29	Ⅴ(a)
JrASMT2	miR172k	14	0.451039	14	0	Plus/Minus	14	29	Ⅴ(a)
JrASMT2	miR172l	14	0.451039	14	0	Plus/Minus	14	29	Ⅴ(a)
JrASMT2	miR172m	13	1.81085	13	0	Plus/Minus	13	29	Ⅴ(a)
JrASMT2	miR172n	14	0.451039	14	0	Plus/Minus	14	29	Ⅴ(a)
JrASMT2	miR172o	14	0.451039	14	0	Plus/Minus	14	29	Ⅴ(a)
JrASMT2	miR172p	14	0.451039	14	0	Plus/Minus	14	29	Ⅴ(a)
JrASMT2	miR172q	14	0.451039	14	0	Plus/Minus	14	29	Ⅴ(a)
JrASMT2	miR172r	14	0.451039	14	0	Plus/Minus	14	29	Ⅴ(a)
JrASMT2	miR172s	14	0.451039	14	0	Plus/Minus	14	29	Ⅴ(a)
JrASMT2	miR172t	13	1.81085	13	0	Plus/Minus	13	29	Ⅴ(a)
JrASMT2	miR172u	13	1.81085	13	0	Plus/Minus	13	29	Ⅴ(a)
JrASMT2	miR3631e	13	1.81085	13	0	Plus/Minus	13	29	Ⅴ(a)
JrASMT2	miR3631f	13	1.81085	13	0	Plus/Minus	13	29	Ⅴ(a)
JrASMT2	miRN10a	14	0.451039	14	0	Plus/Plus	14	29	Ⅴ(a)
JrASMT2	miRN10b	14	0.451039	14	0	Plus/Plus	14	29	Ⅴ(a)
JrASMT2	miRN2992	13	1.81085	13	0	Plus/Minus	13	29	Ⅴ(a)
JrASMT20	miR6020b	13	0.581212	13	0	Plus/Plus	13	1	Ⅳ
JrASMT20	miRN2785	13	0.581212	13	0	Plus/Minus	13	1	Ⅳ
JrASMT20	miRN455	12	2.33348	12	0	Plus/Plus	12	1	Ⅳ
JrASMT21	miR11290	13	1.89443	13	0	Plus/Minus	13	8	Ⅳ
JrASMT21	miR535b	13	1.89443	13	0	Plus/Minus	13	8	Ⅳ
JrASMT21	miR6020b	13	1.89443	13	0	Plus/Plus	13	8	Ⅳ
JrASMT21	miRN2785	13	1.89443	13	0	Plus/Minus	13	8	Ⅳ
JrASMT21	miRN3488a	13	1.89443	13	0	Plus/Minus	13	8	Ⅳ
JrASMT21	miRN3488b	13	1.89443	13	0	Plus/Minus	13	8	Ⅳ
JrASMT21	miRN3488c	13	1.89443	13	0	Plus/Minus	13	8	Ⅳ
JrASMT22	miR11466d	13	1.7325	13	0	Plus/Minus	13	4	Ⅳ
JrASMT22	miR535b	13	1.7325	13	0	Plus/Minus	13	4	Ⅳ
JrASMT22	miRN2785	13	1.7325	13	0	Plus/Minus	13	4	Ⅳ
JrASMT23	miR535b	13	1.42953	13	0	Plus/Minus	13	8	Ⅳ
JrASMT23	miRN1864	13	1.42953	13	0	Plus/Plus	13	8	Ⅳ
JrASMT23	miRN2785	13	1.42953	13	0	Plus/Minus	13	8	Ⅳ
JrASMT24	miR535b	13	1.90488	13	0	Plus/Minus	13	12	Ⅳ
JrASMT24	miR9470	13	1.90488	13	0	Plus/Plus	13	12	Ⅳ
JrASMT24	miR9470a	13	1.90488	13	0	Plus/Plus	13	12	Ⅳ
JrASMT24	miR9470b	13	1.90488	13	0	Plus/Plus	13	12	Ⅳ
JrASMT24	miRN1864	13	1.90488	13	0	Plus/Plus	13	12	Ⅳ
JrASMT24	miRN2785	13	1.90488	13	0	Plus/Minus	13	12	Ⅳ
JrASMT25	miRN2785	13	1.90488	13	0	Plus/Minus	13	16	Ⅳ
JrASMT26	miR1107a	13	1.9101	13	0	Plus/Plus	13	12	Ⅳ
JrASMT26	miR1107b	13	1.9101	13	0	Plus/Plus	13	12	Ⅳ
JrASMT26	miR1107c	13	1.9101	13	0	Plus/Plus	13	12	Ⅳ
JrASMT26	miR1107d	13	1.9101	13	0	Plus/Plus	13	12	Ⅳ
JrASMT26	miRN2785	13	1.9101	13	0	Plus/Minus	13	12	Ⅳ
JrASMT27	miR9554	13	1.9101	13	0	Plus/Plus	13	5	Ⅳ
JrASMT27	miRN1949	13	1.9101	13	0	Plus/Minus	13	5	Ⅳ
JrASMT27	miRN2580	14	0.475759	14	0	Plus/Plus	14	5	Ⅳ
JrASMT28	miR2871	12	3.25273	12	0	Plus/Minus	12	7	Ⅳ
JrASMT28	miR8170	12	3.25273	12	0	Plus/Minus	12	7	Ⅳ
JrASMT28	miRN3015	12	3.25273	12	0	Plus/Plus	12	7	Ⅳ
JrASMT3	miR172b	13	1.8213	13	0	Plus/Minus	13	6	Ⅴ(a)
JrASMT3	miR2275e	13	1.8213	13	0	Plus/Plus	13	6	Ⅴ(a)
JrASMT3	miRN860	14	0.453641	14	0	Plus/Plus	14	6	Ⅴ(a)
JrASMT30	miR9554	13	1.9101	13	0	Plus/Plus	13	6	Ⅳ
JrASMT30	miRN1949	13	1.9101	13	0	Plus/Minus	13	6	Ⅳ
JrASMT30	miRN2580	14	0.475759	14	0	Plus/Plus	14	6	Ⅳ
JrASMT31	miR2275e	13	1.83697	13	0	Plus/Plus	13	9	Ⅴ(a)
JrASMT31	miR391	13	1.83697	13	0	Plus/Minus	13	9	Ⅴ(a)
JrASMT31	miRN1717a	14	0.457544	14	0	Plus/Minus	14	9	Ⅴ(a)
JrASMT31	miRN1717b	14	0.457544	14	0	Plus/Minus	14	9	Ⅴ(a)
JrASMT31	miRN860	14	0.457544	14	0	Plus/Plus	14	9	Ⅴ(a)
JrASMT32	miR399a	14	0.293609	14	0	Plus/Minus	14	24	Ⅴ(c)
JrASMT32	miR399b	14	0.293609	14	0	Plus/Minus	14	24	Ⅴ(c)
JrASMT32	miR399c	14	0.293609	14	0	Plus/Minus	14	24	Ⅴ(c)
JrASMT32	miR399d	14	0.293609	14	0	Plus/Minus	14	24	Ⅴ(c)
JrASMT32	miR399e	14	0.293609	14	0	Plus/Minus	14	24	Ⅴ(c)
JrASMT32	miR399f	14	0.293609	14	0	Plus/Minus	14	24	Ⅴ(c)
JrASMT32	miR399g	14	0.293609	14	0	Plus/Minus	14	24	Ⅴ(c)
JrASMT32	miR399h	14	0.293609	14	0	Plus/Minus	14	24	Ⅴ(c)
JrASMT32	miR399j	14	0.293609	14	0	Plus/Minus	14	24	Ⅴ(c)
JrASMT32	miR399k	14	0.293609	14	0	Plus/Minus	14	24	Ⅴ(c)
JrASMT32	miR399l	14	0.293609	14	0	Plus/Minus	14	24	Ⅴ(c)
JrASMT32	miR399q	14	0.293609	14	0	Plus/Minus	14	24	Ⅴ(c)
JrASMT32	miR399r	13	1.1788	13	0	Plus/Minus	13	24	Ⅴ(c)
JrASMT32	miRN1839	12	4.73269	12	0	Plus/Plus	12	24	Ⅴ(c)
JrASMT32	miRN2187	13	1.1788	13	0	Plus/Plus	13	24	Ⅴ(c)
JrASMT32	miRN2635	12	4.73269	12	0	Plus/Plus	12	24	Ⅴ(c)
JrASMT32	miRN2658	12	4.73269	12	0	Plus/Plus	12	24	Ⅴ(c)
JrASMT32	miRN3217	12	4.73269	12	0	Plus/Plus	12	24	Ⅴ(c)
JrASMT32	miRN3266	13	1.1788	13	0	Plus/Plus	13	24	Ⅴ(c)
JrASMT32	miRN3417	12	4.73269	12	0	Plus/Plus	12	24	Ⅴ(c)
JrASMT33	miR399a	14	0.473157	14	0	Plus/Minus	14	28	Ⅴ(c)
JrASMT33	miR399b	14	0.473157	14	0	Plus/Minus	14	28	Ⅴ(c)
JrASMT33	miR399c	14	0.473157	14	0	Plus/Minus	14	28	Ⅴ(c)
JrASMT33	miR399d	14	0.473157	14	0	Plus/Minus	14	28	Ⅴ(c)
JrASMT33	miR399e	14	0.473157	14	0	Plus/Minus	14	28	Ⅴ(c)
JrASMT33	miR399f	14	0.473157	14	0	Plus/Minus	14	28	Ⅴ(c)
JrASMT33	miR399g	14	0.473157	14	0	Plus/Minus	14	28	Ⅴ(c)
JrASMT33	miR399h	14	0.473157	14	0	Plus/Minus	14	28	Ⅴ(c)
JrASMT33	miR399j	14	0.473157	14	0	Plus/Minus	14	28	Ⅴ(c)
JrASMT33	miR399k	14	0.473157	14	0	Plus/Minus	14	28	Ⅴ(c)
JrASMT33	miR399l	14	0.473157	14	0	Plus/Minus	14	28	Ⅴ(c)
JrASMT33	miR399q	14	0.473157	14	0	Plus/Minus	14	28	Ⅴ(c)
JrASMT33	miR399r	13	1.89965	13	0	Plus/Minus	13	28	Ⅴ(c)
JrASMT33	miRN1720a	13	1.89965	13	0	Plus/Plus	13	28	Ⅴ(c)
JrASMT33	miRN1720b	13	1.89965	13	0	Plus/Plus	13	28	Ⅴ(c)
JrASMT33	miRN4178	13	1.89965	13	0	Plus/Plus	13	28	Ⅴ(c)
JrASMT34	miR2275e	13	1.83697	13	0	Plus/Plus	13	9	Ⅴ(a)
JrASMT34	miR391	13	1.83697	13	0	Plus/Minus	13	9	Ⅴ(a)
JrASMT34	miRN1717a	14	0.457544	14	0	Plus/Minus	14	9	Ⅴ(a)
JrASMT34	miRN1717b	14	0.457544	14	0	Plus/Minus	14	9	Ⅴ(a)
JrASMT34	miRN860	14	0.457544	14	0	Plus/Plus	14	9	Ⅴ(a)
JrASMT35	miR11285	14	0.456243	14	0	Plus/Plus	14	4	Ⅴ(b)
JrASMT38	miR5021	13	2.13472	13	0	Plus/Plus	13	7	Ⅳ
JrASMT38	miRN1106a	13	2.13472	13	0	Plus/Minus	13	7	Ⅳ
JrASMT38	miRN1106b	13	2.13472	13	0	Plus/Minus	13	7	Ⅳ
JrASMT38	miRN1106c	13	2.13472	13	0	Plus/Minus	13	7	Ⅳ
JrASMT38	miRN1174a	13	2.13472	13	0	Plus/Minus	13	7	Ⅳ
JrASMT38	miRN1174b	13	2.13472	13	0	Plus/Minus	13	7	Ⅳ
JrASMT38	miRN1186	13	2.13472	13	0	Plus/Minus	13	7	Ⅳ
JrASMT38	miRN1465	13	2.13472	13	0	Plus/Minus	13	7	Ⅳ
JrASMT38	miRN1644	13	2.13472	13	0	Plus/Minus	13	7	Ⅳ
JrASMT38	miRN1704	13	2.13472	13	0	Plus/Minus	13	7	Ⅳ
JrASMT38	miRN3025a	13	2.13472	13	0	Plus/Minus	13	7	Ⅳ
JrASMT38	miRN3025b	13	2.13472	13	0	Plus/Minus	13	7	Ⅳ
JrASMT38	miRN3025c	13	2.13472	13	0	Plus/Minus	13	7	Ⅳ
JrASMT38	miRN3190	13	2.13472	13	0	Plus/Plus	13	7	Ⅳ
JrASMT39	miRN1903a	13	1.931	13	0	Plus/Minus	13	8	Ⅳ
JrASMT39	miRN1903b	13	1.931	13	0	Plus/Minus	13	8	Ⅳ
JrASMT39	miRN1903c	13	1.931	13	0	Plus/Minus	13	8	Ⅳ
JrASMT39	miRN1903d	13	1.931	13	0	Plus/Minus	13	8	Ⅳ
JrASMT39	miRN1903e	13	1.931	13	0	Plus/Minus	13	8	Ⅳ
JrASMT39	miRN2591	13	1.931	13	0	Plus/Minus	13	8	Ⅳ
JrASMT39	miRN2857	13	1.931	13	0	Plus/Minus	13	8	Ⅳ
JrASMT4	miR2950	14	0.470555	14	0	Plus/Plus	14	8	Ⅴ(c)
JrASMT4	miR5021	14	0.470555	14	0	Plus/Plus	14	8	Ⅴ(c)
JrASMT4	miR838	15	0.117204	15	0	Plus/Minus	15	8	Ⅴ(c)
JrASMT4	miR847	13	1.88921	13	0	Plus/Minus	13	8	Ⅴ(c)
JrASMT4	miRN1106a	13	1.88921	13	0	Plus/Minus	13	8	Ⅴ(c)
JrASMT4	miRN1106b	13	1.88921	13	0	Plus/Minus	13	8	Ⅴ(c)
JrASMT4	miRN1106c	13	1.88921	13	0	Plus/Minus	13	8	Ⅴ(c)
JrASMT4	miRN1534a	13	1.88921	13	0	Plus/Plus	13	8	Ⅴ(c)
JrASMT4	miRN1534b	13	1.88921	13	0	Plus/Plus	13	8	Ⅴ(c)
JrASMT4	miRN2071	13	1.88921	13	0	Plus/Plus	13	8	Ⅴ(c)
JrASMT4	miRN301	13	1.88921	13	0	Plus/Plus	13	8	Ⅴ(c)
JrASMT40	miRN1709	13	1.88921	13	0	Plus/Plus	13	3	Ⅳ
JrASMT40	miRN493	13	1.88921	13	0	Plus/Plus	13	3	Ⅳ
JrASMT41	miRN1720a	13	1.4243	13	0	Plus/Plus	13	6	Ⅴ(c)
JrASMT41	miRN1720b	13	1.4243	13	0	Plus/Plus	13	6	Ⅴ(c)
JrASMT41	miRN4178	13	1.4243	13	0	Plus/Plus	13	6	Ⅴ(c)
JrASMT42	miR399a	14	0.473157	14	0	Plus/Minus	14	28	Ⅴ(c)
JrASMT42	miR399b	14	0.473157	14	0	Plus/Minus	14	28	Ⅴ(c)
JrASMT42	miR399c	14	0.473157	14	0	Plus/Minus	14	28	Ⅴ(c)
JrASMT42	miR399d	14	0.473157	14	0	Plus/Minus	14	28	Ⅴ(c)
JrASMT42	miR399e	14	0.473157	14	0	Plus/Minus	14	28	Ⅴ(c)
JrASMT42	miR399f	14	0.473157	14	0	Plus/Minus	14	28	Ⅴ(c)
JrASMT42	miR399g	14	0.473157	14	0	Plus/Minus	14	28	Ⅴ(c)
JrASMT42	miR399h	14	0.473157	14	0	Plus/Minus	14	28	Ⅴ(c)
JrASMT42	miR399j	14	0.473157	14	0	Plus/Minus	14	28	Ⅴ(c)
JrASMT42	miR399k	14	0.473157	14	0	Plus/Minus	14	28	Ⅴ(c)
JrASMT42	miR399l	14	0.473157	14	0	Plus/Minus	14	28	Ⅴ(c)
JrASMT42	miR399q	14	0.473157	14	0	Plus/Minus	14	28	Ⅴ(c)
JrASMT42	miR399r	13	1.89965	13	0	Plus/Minus	13	28	Ⅴ(c)
JrASMT42	miRN1720a	13	1.89965	13	0	Plus/Plus	13	28	Ⅴ(c)
JrASMT42	miRN1720b	13	1.89965	13	0	Plus/Plus	13	28	Ⅴ(c)
JrASMT42	miRN4178	13	1.89965	13	0	Plus/Plus	13	28	Ⅴ(c)
JrASMT43	miR2118e	13	1.88921	13	0	Plus/Plus	13	20	Ⅲ
JrASMT43	miR2118i	13	1.88921	13	0	Plus/Plus	13	20	Ⅲ
JrASMT43	miR482	13	1.88921	13	0	Plus/Plus	13	20	Ⅲ
JrASMT43	miR5505	13	1.88921	13	0	Plus/Minus	13	20	Ⅲ
JrASMT43	miRN1729	13	1.88921	13	0	Plus/Plus	13	20	Ⅲ
JrASMT43	miRN1896	13	1.88921	13	0	Plus/Plus	13	20	Ⅲ
JrASMT44	miR2118e	13	1.92055	13	0	Plus/Plus	13	14	Ⅲ
JrASMT44	miR2118i	13	1.92055	13	0	Plus/Plus	13	14	Ⅲ
JrASMT44	miR482	13	1.92055	13	0	Plus/Plus	13	14	Ⅲ
JrASMT44	miR5505	13	1.92055	13	0	Plus/Minus	13	14	Ⅲ
JrASMT44	miRN1729	13	1.92055	13	0	Plus/Plus	13	14	Ⅲ
JrASMT44	miRN1896	13	1.92055	13	0	Plus/Plus	13	14	Ⅲ
JrASMT45	miR11285	12	4.31324	12	0	Plus/Minus	12	10	Ⅲ
JrASMT45	miR2118e	13	1.07432	13	0	Plus/Plus	13	10	Ⅲ
JrASMT45	miR2118i	13	1.07432	13	0	Plus/Plus	13	10	Ⅲ
JrASMT45	miR482	13	1.07432	13	0	Plus/Plus	13	10	Ⅲ
JrASMT45	miR482b	12	4.31324	12	0	Plus/Minus	12	10	Ⅲ
JrASMT45	miR5505	13	1.07432	13	0	Plus/Minus	13	10	Ⅲ
JrASMT45	miR7817a	12	4.31324	12	0	Plus/Minus	12	10	Ⅲ
JrASMT45	miRN1729	13	1.07432	13	0	Plus/Plus	13	10	Ⅲ
JrASMT45	miRN2727	12	4.31324	12	0	Plus/Minus	12	10	Ⅲ
JrASMT45	miRN279	12	4.31324	12	0	Plus/Minus	12	10	Ⅲ
JrASMT45	miRN928	12	4.31324	12	0	Plus/Plus	12	10	Ⅲ
JrASMT46	miR5170	12	2.56918	12	0	Plus/Minus	12	1	Ⅳ
JrASMT46	miR8565g	12	2.56918	12	0	Plus/Plus	12	1	Ⅳ
JrASMT46	miRN1077	12	2.56918	12	0	Plus/Plus	12	1	Ⅳ
JrASMT46	miRN811	12	2.56918	12	0	Plus/Minus	12	1	Ⅳ
JrASMT5	miR5021	13	1.96234	13	0	Plus/Plus	13	3	Ⅴ(c)
JrASMT5	miR838	13	1.96234	13	0	Plus/Minus	13	3	Ⅴ(c)
JrASMT5	miRN1106a	13	1.96234	13	0	Plus/Minus	13	3	Ⅴ(c)
JrASMT5	miRN1106b	13	1.96234	13	0	Plus/Minus	13	3	Ⅴ(c)
JrASMT5	miRN1106c	13	1.96234	13	0	Plus/Minus	13	3	Ⅴ(c)
JrASMT5	miRN1705	13	1.96234	13	0	Plus/Plus	13	3	Ⅴ(c)
JrASMT5	miRN4152	13	1.96234	13	0	Plus/Plus	13	3	Ⅴ(c)
JrASMT6	miRN1705	13	1.86831	13	0	Plus/Plus	13	5	Ⅴ(c)
JrASMT6	miRN2071	13	1.86831	13	0	Plus/Plus	13	5	Ⅴ(c)
JrASMT7	miR11285	12	3.39415	12	0	Plus/Minus	12	8	Ⅲ
JrASMT7	miR171r	12	3.39415	12	0	Plus/Plus	12	8	Ⅲ
JrASMT7	miR171s	12	3.39415	12	0	Plus/Plus	12	8	Ⅲ
JrASMT7	miR2118e	13	0.845399	13	0	Plus/Plus	13	8	Ⅲ
JrASMT7	miR2118i	13	0.845399	13	0	Plus/Plus	13	8	Ⅲ
JrASMT7	miR482	13	0.845399	13	0	Plus/Plus	13	8	Ⅲ
JrASMT7	miR7817a	12	3.39415	12	0	Plus/Minus	12	8	Ⅲ
JrASMT7	miRN1729	13	0.845399	13	0	Plus/Plus	13	8	Ⅲ
JrASMT7	miRN2027	13	0.845399	13	0	Plus/Minus	13	8	Ⅲ
JrASMT7	miRN2727	12	3.39415	12	0	Plus/Minus	12	8	Ⅲ
JrASMT7	miRN279	12	3.39415	12	0	Plus/Minus	12	8	Ⅲ
JrASMT7	miRN928	12	3.39415	12	0	Plus/Plus	12	8	Ⅲ
JrASMT8	miR2118e	13	1.88921	13	0	Plus/Plus	13	21	Ⅲ
JrASMT8	miR2118i	13	1.88921	13	0	Plus/Plus	13	21	Ⅲ
JrASMT8	miR482	13	1.88921	13	0	Plus/Plus	13	21	Ⅲ
JrASMT8	miR5505	13	1.88921	13	0	Plus/Minus	13	21	Ⅲ
JrASMT8	miRN1729	13	1.88921	13	0	Plus/Plus	13	21	Ⅲ
JrASMT8	miRN1896	13	1.88921	13	0	Plus/Plus	13	21	Ⅲ
JrASMT9	miR2118e	13	1.92055	13	0	Plus/Plus	13	14	Ⅲ
JrASMT9	miR2118i	13	1.92055	13	0	Plus/Plus	13	14	Ⅲ
JrASMT9	miR482	13	1.92055	13	0	Plus/Plus	13	14	Ⅲ
JrASMT9	miR5505	13	1.92055	13	0	Plus/Minus	13	14	Ⅲ
JrASMT9	miRN1729	13	1.92055	13	0	Plus/Plus	13	14	Ⅲ
JrASMT9	miRN1896	13	1.92055	13	0	Plus/Plus	13	14	Ⅲ

## Sheet: Predicted interact proteins
Predicted interact proteins from the STRING database and Network Analysis
Target name	Source name	Target string id	Source string id	combined_score	Target_degree	Subgroup
JrASMT2	4CL1	51240.A0A2I4FYQ7	51240.A0A2I4EFA1	0.894	18	Ⅴ(a)
JrASMT2	CCR1	51240.A0A2I4GUG8	51240.A0A2I4EFA1	0.88	18	Ⅴ(a)
JrASMT2	CSE	51240.A0A2I4E713	51240.A0A2I4EFA1	0.842	18	Ⅴ(a)
JrASMT2	CSE1	51240.A0A2I4E7X4	51240.A0A2I4EFA1	0.834	18	Ⅴ(a)
JrASMT2	NSI1	51240.A0A2I4E4N3	51240.A0A2I4EFA1	0.899	18	Ⅴ(a)
JrASMT2	POD	51240.A0A2I4E2I3	51240.A0A2I4EFA1	0.707	18	Ⅴ(a)
JrASMT2	ycf52	51240.A0A2I4EGM1	51240.A0A2I4EFA1	0.899	18	Ⅴ(a)
JrASMT3	4CL1	51240.A0A2I4FYQ7	51240.A0A2I4EFA3	0.894	18	Ⅴ(a)
JrASMT3	CCR1	51240.A0A2I4GUG8	51240.A0A2I4EFA3	0.88	18	Ⅴ(a)
JrASMT3	CSE	51240.A0A2I4E713	51240.A0A2I4EFA3	0.842	18	Ⅴ(a)
JrASMT3	CSE1	51240.A0A2I4E7X4	51240.A0A2I4EFA3	0.834	18	Ⅴ(a)
JrASMT3	NSI1	51240.A0A2I4E4N3	51240.A0A2I4EFA3	0.899	18	Ⅴ(a)
JrASMT3	POD	51240.A0A2I4E2I3	51240.A0A2I4EFA3	0.707	18	Ⅴ(a)
JrASMT3	ycf52	51240.A0A2I4EGM1	51240.A0A2I4EFA3	0.899	18	Ⅴ(a)
JrASMT4	NSI1	51240.A0A2I4E4N3	51240.A0A2I4G3K0	0.894	2	Ⅴ(c)
JrASMT4	ycf52	51240.A0A2I4EGM1	51240.A0A2I4G3K0	0.993	2	Ⅴ(c)
JrASMT5	NSI1	51240.A0A2I4E4N3	51240.A0A2I4G3J9	0.894	2	Ⅴ(c)
JrASMT5	ycf52	51240.A0A2I4EGM1	51240.A0A2I4G3J9	0.993	2	Ⅴ(c)
JrASMT6	NSI1	51240.A0A2I4E4N3	51240.A0A2I4G3I3	0.894	2	Ⅴ(c)
JrASMT6	ycf52	51240.A0A2I4EGM1	51240.A0A2I4G3I3	0.993	2	Ⅴ(c)
JrASMT16	4CL1	51240.A0A2I4FYQ7	51240.A0A2I4HJZ4	0.894	18	Ⅴ(a)
JrASMT16	CCR1	51240.A0A2I4GUG8	51240.A0A2I4HJZ4	0.88	18	Ⅴ(a)
JrASMT16	CSE	51240.A0A2I4E713	51240.A0A2I4HJZ4	0.842	18	Ⅴ(a)
JrASMT16	CSE1	51240.A0A2I4E7X4	51240.A0A2I4HJZ4	0.834	18	Ⅴ(a)
JrASMT16	NSI1	51240.A0A2I4E4N3	51240.A0A2I4HJZ4	0.899	18	Ⅴ(a)
JrASMT16	POD	51240.A0A2I4E2I3	51240.A0A2I4HJZ4	0.707	18	Ⅴ(a)
JrASMT16	ycf52	51240.A0A2I4EGM1	51240.A0A2I4HJZ4	0.899	18	Ⅴ(a)
JrASMT17	4CL1	51240.A0A2I4FYQ7	51240.A0A2I4HJY4	0.894	18	Ⅴ(a)
JrASMT17	CCR1	51240.A0A2I4GUG8	51240.A0A2I4HJY4	0.88	18	Ⅴ(a)
JrASMT17	CSE	51240.A0A2I4E713	51240.A0A2I4HJY4	0.842	18	Ⅴ(a)
JrASMT17	CSE1	51240.A0A2I4E7X4	51240.A0A2I4HJY4	0.834	18	Ⅴ(a)
JrASMT17	NSI1	51240.A0A2I4E4N3	51240.A0A2I4HJY4	0.899	18	Ⅴ(a)
JrASMT17	POD	51240.A0A2I4E2I3	51240.A0A2I4HJY4	0.707	18	Ⅴ(a)
JrASMT17	ycf52	51240.A0A2I4EGM1	51240.A0A2I4HJY4	0.899	18	Ⅴ(a)
JrASMT18	NSI1	51240.A0A2I4E4N3	51240.A0A2I4HVZ6	0.894	2	Ⅴ(c)
JrASMT18	ycf52	51240.A0A2I4EGM1	51240.A0A2I4HVZ6	0.993	2	Ⅴ(c)
JrASMT21	4CL1	51240.A0A2I4FYQ7	51240.A0A2I4FE02	0.895	59	Ⅳ
JrASMT21	4CL6	51240.A0A2I4GJ24	51240.A0A2I4FE02	0.789	59	Ⅳ
JrASMT21	4CL9	51240.A0A2I4E5V1	51240.A0A2I4FE02	0.789	59	Ⅳ
JrASMT21	anionic peroxidase	51240.A0A2I4GBI9	51240.A0A2I4FE02	0.895	59	Ⅳ
JrASMT21	CAD9	51240.A0A2I4EZX8	51240.A0A2I4FE02	0.894	59	Ⅳ
JrASMT21	Cationic peroxidase 1	51240.A0A2I4EL61	51240.A0A2I4FE02	0.782	59	Ⅳ
JrASMT21	CCR1	51240.A0A2I4GUG8	51240.A0A2I4FE02	0.895	59	Ⅳ
JrASMT21	CSE	51240.A0A2I4E713	51240.A0A2I4FE02	0.789	59	Ⅳ
JrASMT21	CSE1	51240.A0A2I4E4F0	51240.A0A2I4FE02	0.895	59	Ⅳ
JrASMT21	FOX2	51240.A0A2I4DLY4	51240.A0A2I4FE02	0.895	59	Ⅳ
JrASMT21	P450 84A1	51240.A0A2I4ERN1	51240.A0A2I4FE02	0.792	59	Ⅳ
JrASMT21	POD	51240.A0A2I4DEF0	51240.A0A2I4FE02	0.89	59	Ⅳ
JrASMT21	Reticuline oxidase	51240.A0A2I4FQS2	51240.A0A2I4FE02	0.887	59	Ⅳ
JrASMT22	4CL1	51240.A0A2I4FYQ7	51240.A0A2I4DY11	0.895	59	Ⅳ
JrASMT22	4CL6	51240.A0A2I4GJ24	51240.A0A2I4DY11	0.789	59	Ⅳ
JrASMT22	4CL9	51240.A0A2I4E5V1	51240.A0A2I4DY11	0.789	59	Ⅳ
JrASMT22	anionic peroxidase	51240.A0A2I4GBI9	51240.A0A2I4DY11	0.895	59	Ⅳ
JrASMT22	CAD9	51240.A0A2I4EZX8	51240.A0A2I4DY11	0.894	59	Ⅳ
JrASMT22	Cationic peroxidase 1	51240.A0A2I4EL61	51240.A0A2I4DY11	0.782	59	Ⅳ
JrASMT22	CCR1	51240.A0A2I4GUG8	51240.A0A2I4DY11	0.895	59	Ⅳ
JrASMT22	CSE	51240.A0A2I4E713	51240.A0A2I4DY11	0.789	59	Ⅳ
JrASMT22	CSE1	51240.A0A2I4E4F0	51240.A0A2I4DY11	0.895	59	Ⅳ
JrASMT22	FOX2	51240.A0A2I4DLY4	51240.A0A2I4DY11	0.895	59	Ⅳ
JrASMT22	P450 84A1	51240.A0A2I4ERN1	51240.A0A2I4DY11	0.792	59	Ⅳ
JrASMT22	POD	51240.A0A2I4DEF0	51240.A0A2I4DY11	0.89	59	Ⅳ
JrASMT22	Reticuline oxidase	51240.A0A2I4FQS2	51240.A0A2I4DY11	0.887	59	Ⅳ
JrASMT23	4CL1	51240.A0A2I4FYQ7	51240.A0A2I4HMY0	0.895	59	Ⅳ
JrASMT23	4CL6	51240.A0A2I4GJ24	51240.A0A2I4HMY0	0.789	59	Ⅳ
JrASMT23	4CL9	51240.A0A2I4E5V1	51240.A0A2I4HMY0	0.789	59	Ⅳ
JrASMT23	anionic peroxidase	51240.A0A2I4GBI9	51240.A0A2I4HMY0	0.895	59	Ⅳ
JrASMT23	CAD9	51240.A0A2I4EZX8	51240.A0A2I4HMY0	0.894	59	Ⅳ
JrASMT23	Cationic peroxidase 1	51240.A0A2I4EL61	51240.A0A2I4HMY0	0.782	59	Ⅳ
JrASMT23	CCR1	51240.A0A2I4GUG8	51240.A0A2I4HMY0	0.895	59	Ⅳ
JrASMT23	CSE	51240.A0A2I4E713	51240.A0A2I4HMY0	0.789	59	Ⅳ
JrASMT23	CSE1	51240.A0A2I4E4F0	51240.A0A2I4HMY0	0.895	59	Ⅳ
JrASMT23	FOX2	51240.A0A2I4DLY4	51240.A0A2I4HMY0	0.895	59	Ⅳ
JrASMT23	P450 84A1	51240.A0A2I4ERN1	51240.A0A2I4HMY0	0.792	59	Ⅳ
JrASMT23	POD	51240.A0A2I4DEF0	51240.A0A2I4HMY0	0.89	59	Ⅳ
JrASMT23	Reticuline oxidase	51240.A0A2I4FQS2	51240.A0A2I4HMY0	0.887	59	Ⅳ
JrASMT25	4CL1	51240.A0A2I4FYQ7	51240.A0A2I4HN31	0.895	59	Ⅳ
JrASMT25	4CL6	51240.A0A2I4GJ24	51240.A0A2I4HN31	0.789	59	Ⅳ
JrASMT25	4CL9	51240.A0A2I4E5V1	51240.A0A2I4HN31	0.789	59	Ⅳ
JrASMT25	anionic peroxidase	51240.A0A2I4GBI9	51240.A0A2I4HN31	0.895	59	Ⅳ
JrASMT25	CAD9	51240.A0A2I4EZX8	51240.A0A2I4HN31	0.894	59	Ⅳ
JrASMT25	Cationic peroxidase 1	51240.A0A2I4EL61	51240.A0A2I4HN31	0.782	59	Ⅳ
JrASMT25	CCR1	51240.A0A2I4GUG8	51240.A0A2I4HN31	0.895	59	Ⅳ
JrASMT25	CSE	51240.A0A2I4E713	51240.A0A2I4HN31	0.789	59	Ⅳ
JrASMT25	CSE1	51240.A0A2I4E4F0	51240.A0A2I4HN31	0.895	59	Ⅳ
JrASMT25	FOX2	51240.A0A2I4DLY4	51240.A0A2I4HN31	0.895	59	Ⅳ
JrASMT25	P450 84A1	51240.A0A2I4ERN1	51240.A0A2I4HN31	0.792	59	Ⅳ
JrASMT25	POD	51240.A0A2I4DEF0	51240.A0A2I4HN31	0.89	59	Ⅳ
JrASMT25	Reticuline oxidase	51240.A0A2I4FQS2	51240.A0A2I4HN31	0.887	59	Ⅳ
JrASMT26	4CL1	51240.A0A2I4FYQ7	51240.A0A2I4ECC7	0.895	59	Ⅳ
JrASMT26	4CL6	51240.A0A2I4GJ24	51240.A0A2I4ECC7	0.789	59	Ⅳ
JrASMT26	4CL9	51240.A0A2I4E5V1	51240.A0A2I4ECC7	0.789	59	Ⅳ
JrASMT26	anionic peroxidase	51240.A0A2I4GBI9	51240.A0A2I4ECC7	0.895	59	Ⅳ
JrASMT26	CAD9	51240.A0A2I4EZX8	51240.A0A2I4ECC7	0.894	59	Ⅳ
JrASMT26	Cationic peroxidase 1	51240.A0A2I4EL61	51240.A0A2I4ECC7	0.782	59	Ⅳ
JrASMT26	CCR1	51240.A0A2I4GUG8	51240.A0A2I4ECC7	0.895	59	Ⅳ
JrASMT26	CSE	51240.A0A2I4E713	51240.A0A2I4ECC7	0.789	59	Ⅳ
JrASMT26	CSE1	51240.A0A2I4E4F0	51240.A0A2I4ECC7	0.895	59	Ⅳ
JrASMT26	FOX2	51240.A0A2I4DLY4	51240.A0A2I4ECC7	0.895	59	Ⅳ
JrASMT26	P450 84A1	51240.A0A2I4ERN1	51240.A0A2I4ECC7	0.792	59	Ⅳ
JrASMT26	POD	51240.A0A2I4DEF0	51240.A0A2I4ECC7	0.89	59	Ⅳ
JrASMT26	Reticuline oxidase	51240.A0A2I4FQS2	51240.A0A2I4ECC7	0.887	59	Ⅳ
JrASMT27	A0A2I4FYL4	51240.A0A2I4FYL4	51240.A0A2I4DM00	0.463	88	Ⅳ
JrASMT27	4CL1	51240.A0A2I4FYQ7	51240.A0A2I4DM00	0.945	88	Ⅳ
JrASMT27	4CL6	51240.A0A2I4GJ24	51240.A0A2I4DM00	0.992	88	Ⅳ
JrASMT27	4CL9	51240.A0A2I4E5V1	51240.A0A2I4DM00	0.991	88	Ⅳ
JrASMT27	anionic peroxidase	51240.A0A2I4GBI9	51240.A0A2I4DM00	0.792	88	Ⅳ
JrASMT27	CAD1	51240.A0A2I4F7S5	51240.A0A2I4DM00	0.985	88	Ⅳ
JrASMT27	CAD9	51240.A0A2I4EZX8	51240.A0A2I4DM00	0.928	88	Ⅳ
JrASMT27	Cationic peroxidase 1	51240.A0A2I4EL61	51240.A0A2I4DM00	0.916	88	Ⅳ
JrASMT27	CCR1	51240.A0A2I4GUG8	51240.A0A2I4DM00	0.995	88	Ⅳ
JrASMT27	CSE	51240.A0A2I4E713	51240.A0A2I4DM00	0.992	88	Ⅳ
JrASMT27	CSE1	51240.A0A2I4E4F0	51240.A0A2I4DM00	0.928	88	Ⅳ
JrASMT27	FOX2	51240.A0A2I4DLY4	51240.A0A2I4DM00	0.996	88	Ⅳ
JrASMT27	P450 84A1	51240.A0A2I4ERN1	51240.A0A2I4DM00	0.895	88	Ⅳ
JrASMT27	POD	51240.A0A2I4DEF0	51240.A0A2I4DM00	0.941	88	Ⅳ
JrASMT27	POD19	51240.A0A2I4HD07	51240.A0A2I4DM00	0.989	88	Ⅳ
JrASMT27	POD3	51240.A0A2I4HJG1	51240.A0A2I4DM00	0.989	88	Ⅳ
JrASMT27	Reticuline oxidase	51240.A0A2I4FQS2	51240.A0A2I4DM00	0.926	88	Ⅳ
JrASMT27	SMT	51240.A0A2I4DMD1	51240.A0A2I4DM00	0.835	88	Ⅳ
JrASMT27	UDP	51240.A0A2I4ENI5	51240.A0A2I4DM00	0.863	88	Ⅳ
JrASMT28	A0A2I4FYL4	51240.A0A2I4FYL4	51240.A0A2I4FKS5	0.463	86	Ⅳ
JrASMT28	4CL1	51240.A0A2I4FYQ7	51240.A0A2I4FKS5	0.945	86	Ⅳ
JrASMT28	4CL6	51240.A0A2I4GJ24	51240.A0A2I4FKS5	0.905	86	Ⅳ
JrASMT28	4CL9	51240.A0A2I4E5V1	51240.A0A2I4FKS5	0.895	86	Ⅳ
JrASMT28	anionic peroxidase	51240.A0A2I4GBI9	51240.A0A2I4FKS5	0.792	86	Ⅳ
JrASMT28	CAD1	51240.A0A2I4F7S5	51240.A0A2I4FKS5	0.863	86	Ⅳ
JrASMT28	CAD9	51240.A0A2I4EZX8	51240.A0A2I4FKS5	0.928	86	Ⅳ
JrASMT28	CCR1	51240.A0A2I4GUG8	51240.A0A2I4FKS5	0.922	86	Ⅳ
JrASMT28	CSE	51240.A0A2I4E713	51240.A0A2I4FKS5	0.905	86	Ⅳ
JrASMT28	CSE1	51240.A0A2I4E4F0	51240.A0A2I4FKS5	0.928	86	Ⅳ
JrASMT28	FOX2	51240.A0A2I4DLY4	51240.A0A2I4FKS5	0.928	86	Ⅳ
JrASMT28	P450 84A1	51240.A0A2I4ERN1	51240.A0A2I4FKS5	0.895	86	Ⅳ
JrASMT28	POD	51240.A0A2I4DEF0	51240.A0A2I4FKS5	0.928	86	Ⅳ
JrASMT28	POD19	51240.A0A2I4HD07	51240.A0A2I4FKS5	0.895	86	Ⅳ
JrASMT28	POD3	51240.A0A2I4HJG1	51240.A0A2I4FKS5	0.895	86	Ⅳ
JrASMT28	Reticuline oxidase	51240.A0A2I4FQS2	51240.A0A2I4FKS5	0.926	86	Ⅳ
JrASMT28	SMT	51240.A0A2I4DMD1	51240.A0A2I4FKS5	0.827	86	Ⅳ
JrASMT28	UDP	51240.A0A2I4ENI5	51240.A0A2I4FKS5	0.863	86	Ⅳ
JrASMT30	A0A2I4FYL4	51240.A0A2I4FYL4	51240.A0A2I4FTL9	0.463	88	Ⅳ
JrASMT30	4CL1	51240.A0A2I4FYQ7	51240.A0A2I4FTL9	0.945	88	Ⅳ
JrASMT30	4CL6	51240.A0A2I4GJ24	51240.A0A2I4FTL9	0.992	88	Ⅳ
JrASMT30	4CL9	51240.A0A2I4E5V1	51240.A0A2I4FTL9	0.991	88	Ⅳ
JrASMT30	anionic peroxidase	51240.A0A2I4GBI9	51240.A0A2I4FTL9	0.792	88	Ⅳ
JrASMT30	CAD1	51240.A0A2I4F7S5	51240.A0A2I4FTL9	0.985	88	Ⅳ
JrASMT30	CAD9	51240.A0A2I4EZX8	51240.A0A2I4FTL9	0.943	88	Ⅳ
JrASMT30	Cationic peroxidase 1	51240.A0A2I4EL61	51240.A0A2I4FTL9	0.916	88	Ⅳ
JrASMT30	CCR1	51240.A0A2I4GUG8	51240.A0A2I4FTL9	0.995	88	Ⅳ
JrASMT30	CSE	51240.A0A2I4E713	51240.A0A2I4FTL9	0.992	88	Ⅳ
JrASMT30	CSE1	51240.A0A2I4E4F0	51240.A0A2I4FTL9	0.942	88	Ⅳ
JrASMT30	CSE1	51240.A0A2I4E7X4	51240.A0A2I4FTL9	0.992	88	Ⅳ
JrASMT30	FOX2	51240.A0A2I4DLY4	51240.A0A2I4FTL9	0.996	88	Ⅳ
JrASMT30	P450 84A1	51240.A0A2I4ERN1	51240.A0A2I4FTL9	0.919	88	Ⅳ
JrASMT30	POD	51240.A0A2I4DEF0	51240.A0A2I4FTL9	0.941	88	Ⅳ
JrASMT30	POD19	51240.A0A2I4HD07	51240.A0A2I4FTL9	0.989	88	Ⅳ
JrASMT30	POD3	51240.A0A2I4HJG1	51240.A0A2I4FTL9	0.989	88	Ⅳ
JrASMT30	Reticuline oxidase	51240.A0A2I4FQS2	51240.A0A2I4FTL9	0.934	88	Ⅳ
JrASMT30	SMT	51240.A0A2I4DMD1	51240.A0A2I4FTL9	0.885	88	Ⅳ
JrASMT30	UDP	51240.A0A2I4ENI5	51240.A0A2I4FTL9	0.896	88	Ⅳ
JrASMT32	NSI1	51240.A0A2I4E4N3	51240.A0A2I4GHS2	0.894	2	Ⅴ(c)
JrASMT32	ycf52	51240.A0A2I4EGM1	51240.A0A2I4GHS2	0.912	2	Ⅴ(c)
JrASMT34	4CL1	51240.A0A2I4FYQ7	51240.A0A2I4FMU3	0.894	18	Ⅴ(a)
JrASMT34	CCR1	51240.A0A2I4GUG8	51240.A0A2I4FMU3	0.88	18	Ⅴ(a)
JrASMT34	CSE	51240.A0A2I4E713	51240.A0A2I4FMU3	0.842	18	Ⅴ(a)
JrASMT34	CSE1	51240.A0A2I4E7X4	51240.A0A2I4FMU3	0.834	18	Ⅴ(a)
JrASMT34	NSI1	51240.A0A2I4E4N3	51240.A0A2I4FMU3	0.899	18	Ⅴ(a)
JrASMT34	POD	51240.A0A2I4E2I3	51240.A0A2I4FMU3	0.707	18	Ⅴ(a)
JrASMT34	ycf52	51240.A0A2I4EGM1	51240.A0A2I4FMU3	0.899	18	Ⅴ(a)
JrASMT35	NSI1	51240.A0A2I4E4N3	51240.A0A2I4FKL5	0.945	2	Ⅴ(b)
JrASMT35	ycf52	51240.A0A2I4EGM1	51240.A0A2I4FKL5	0.945	2	Ⅴ(b)
JrASMT36	NSI1	51240.A0A2I4E4N3	51240.A0A2I4EWQ5	0.945	2	Ⅴ(b)
JrASMT36	ycf52	51240.A0A2I4EGM1	51240.A0A2I4EWQ5	0.945	2	Ⅴ(b)
JrASMT37	4CL1	51240.A0A2I4FYQ7	51240.A0A2I4FAC2	0.939	88	Ⅳ
JrASMT37	4CL6	51240.A0A2I4GJ24	51240.A0A2I4FAC2	0.994	88	Ⅳ
JrASMT37	4CL9	51240.A0A2I4E5V1	51240.A0A2I4FAC2	0.985	88	Ⅳ
JrASMT37	anionic peroxidase	51240.A0A2I4GBI9	51240.A0A2I4FAC2	0.919	88	Ⅳ
JrASMT37	CAD1	51240.A0A2I4F7S5	51240.A0A2I4FAC2	0.858	88	Ⅳ
JrASMT37	CAD9	51240.A0A2I4EZX8	51240.A0A2I4FAC2	0.995	88	Ⅳ
JrASMT37	Cationic peroxidase 1	51240.A0A2I4EL61	51240.A0A2I4FAC2	0.897	88	Ⅳ
JrASMT37	CCR1	51240.A0A2I4GUG8	51240.A0A2I4FAC2	0.939	88	Ⅳ
JrASMT37	CSE	51240.A0A2I4E713	51240.A0A2I4FAC2	0.903	88	Ⅳ
JrASMT37	CSE1	51240.A0A2I4E4F0	51240.A0A2I4FAC2	0.949	88	Ⅳ
JrASMT37	FOX2	51240.A0A2I4DLY4	51240.A0A2I4FAC2	0.993	88	Ⅳ
JrASMT37	FOX5	51240.A0A2I4E1I7	51240.A0A2I4FAC2	0.984	88	Ⅳ
JrASMT37	JrASMT27	51240.A0A2I4DM00	51240.A0A2I4FAC2	0.827	88	Ⅳ
JrASMT37	JrASMT28	51240.A0A2I4FKS5	51240.A0A2I4FAC2	0.824	88	Ⅳ
JrASMT37	JrASMT30	51240.A0A2I4FTL9	51240.A0A2I4FAC2	0.879	88	Ⅳ
JrASMT37	P450 84A1	51240.A0A2I4ERN1	51240.A0A2I4FAC2	0.99	88	Ⅳ
JrASMT37	POD	51240.A0A2I4DEF0	51240.A0A2I4FAC2	0.928	88	Ⅳ
JrASMT37	POD19	51240.A0A2I4HD07	51240.A0A2I4FAC2	0.862	88	Ⅳ
JrASMT37	POD3	51240.A0A2I4HJG1	51240.A0A2I4FAC2	0.862	88	Ⅳ
JrASMT37	Reticuline oxidase	51240.A0A2I4FQS2	51240.A0A2I4FAC2	0.928	88	Ⅳ
JrASMT37	UDP	51240.A0A2I4ENI5	51240.A0A2I4FAC2	0.822	88	Ⅳ
JrASMT38	4CL1	51240.A0A2I4FYQ7	51240.A0A2I4ECM1	0.977	83	Ⅳ
JrASMT38	4CL6	51240.A0A2I4GJ24	51240.A0A2I4ECM1	0.943	83	Ⅳ
JrASMT38	4CL9	51240.A0A2I4E5V1	51240.A0A2I4ECM1	0.926	83	Ⅳ
JrASMT38	anionic peroxidase	51240.A0A2I4GBI9	51240.A0A2I4ECM1	0.903	83	Ⅳ
JrASMT38	CAD1	51240.A0A2I4F7S5	51240.A0A2I4ECM1	0.917	83	Ⅳ
JrASMT38	CAD9	51240.A0A2I4EZX8	51240.A0A2I4ECM1	0.975	83	Ⅳ
JrASMT38	Cationic peroxidase 1	51240.A0A2I4EL61	51240.A0A2I4ECM1	0.876	83	Ⅳ
JrASMT38	CCR1	51240.A0A2I4GUG8	51240.A0A2I4ECM1	0.96	83	Ⅳ
JrASMT38	CSE	51240.A0A2I4E713	51240.A0A2I4ECM1	0.944	83	Ⅳ
JrASMT38	CSE1	51240.A0A2I4E4F0	51240.A0A2I4ECM1	0.976	83	Ⅳ
JrASMT38	FOX2	51240.A0A2I4DLY4	51240.A0A2I4ECM1	0.975	83	Ⅳ
JrASMT38	P450 84A1	51240.A0A2I4ERN1	51240.A0A2I4ECM1	0.924	83	Ⅳ
JrASMT38	POD	51240.A0A2I4DEF0	51240.A0A2I4ECM1	0.976	83	Ⅳ
JrASMT38	POD19	51240.A0A2I4HD07	51240.A0A2I4ECM1	0.926	83	Ⅳ
JrASMT38	POD3	51240.A0A2I4HJG1	51240.A0A2I4ECM1	0.925	83	Ⅳ
JrASMT38	Reticuline oxidase	51240.A0A2I4FQS2	51240.A0A2I4ECM1	0.969	83	Ⅳ
JrASMT38	UDP	51240.A0A2I4ENI5	51240.A0A2I4ECM1	0.916	83	Ⅳ
JrASMT39	4CL1	51240.A0A2I4FYQ7	51240.A0A2I4DZE9	0.939	88	Ⅳ
JrASMT39	4CL6	51240.A0A2I4GJ24	51240.A0A2I4DZE9	0.994	88	Ⅳ
JrASMT39	4CL9	51240.A0A2I4E5V1	51240.A0A2I4DZE9	0.985	88	Ⅳ
JrASMT39	anionic peroxidase	51240.A0A2I4GBI9	51240.A0A2I4DZE9	0.919	88	Ⅳ
JrASMT39	CAD1	51240.A0A2I4F7S5	51240.A0A2I4DZE9	0.855	88	Ⅳ
JrASMT39	CAD9	51240.A0A2I4EZX8	51240.A0A2I4DZE9	0.995	88	Ⅳ
JrASMT39	Cationic peroxidase 1	51240.A0A2I4EL61	51240.A0A2I4DZE9	0.897	88	Ⅳ
JrASMT39	CCR1	51240.A0A2I4GUG8	51240.A0A2I4DZE9	0.939	88	Ⅳ
JrASMT39	CSE	51240.A0A2I4E713	51240.A0A2I4DZE9	0.903	88	Ⅳ
JrASMT39	CSE1	51240.A0A2I4E4F0	51240.A0A2I4DZE9	0.949	88	Ⅳ
JrASMT39	FOX2	51240.A0A2I4DLY4	51240.A0A2I4DZE9	0.993	88	Ⅳ
JrASMT39	FOX5	51240.A0A2I4E1I7	51240.A0A2I4DZE9	0.984	88	Ⅳ
JrASMT39	JrASMT27	51240.A0A2I4DM00	51240.A0A2I4DZE9	0.83	88	Ⅳ
JrASMT39	JrASMT28	51240.A0A2I4FKS5	51240.A0A2I4DZE9	0.826	88	Ⅳ
JrASMT39	JrASMT30	51240.A0A2I4FTL9	51240.A0A2I4DZE9	0.882	88	Ⅳ
JrASMT39	P450 84A1	51240.A0A2I4ERN1	51240.A0A2I4DZE9	0.99	88	Ⅳ
JrASMT39	POD	51240.A0A2I4DEF0	51240.A0A2I4DZE9	0.928	88	Ⅳ
JrASMT39	POD19	51240.A0A2I4HD07	51240.A0A2I4DZE9	0.862	88	Ⅳ
JrASMT39	POD3	51240.A0A2I4HJG1	51240.A0A2I4DZE9	0.862	88	Ⅳ
JrASMT39	Reticuline oxidase	51240.A0A2I4FQS2	51240.A0A2I4DZE9	0.928	88	Ⅳ
JrASMT39	UDP	51240.A0A2I4ENI5	51240.A0A2I4DZE9	0.821	88	Ⅳ
JrASMT40	4CL1	51240.A0A2I4FYQ7	51240.A0A2I4GFT7	0.947	88	Ⅳ
JrASMT40	4CL6	51240.A0A2I4GJ24	51240.A0A2I4GFT7	0.994	88	Ⅳ
JrASMT40	4CL9	51240.A0A2I4E5V1	51240.A0A2I4GFT7	0.985	88	Ⅳ
JrASMT40	anionic peroxidase	51240.A0A2I4GBI9	51240.A0A2I4GFT7	0.919	88	Ⅳ
JrASMT40	CAD1	51240.A0A2I4F7S5	51240.A0A2I4GFT7	0.858	88	Ⅳ
JrASMT40	CAD9	51240.A0A2I4EZX8	51240.A0A2I4GFT7	0.995	88	Ⅳ
JrASMT40	Cationic peroxidase 1	51240.A0A2I4EL61	51240.A0A2I4GFT7	0.897	88	Ⅳ
JrASMT40	CCR1	51240.A0A2I4GUG8	51240.A0A2I4GFT7	0.939	88	Ⅳ
JrASMT40	CSE	51240.A0A2I4E713	51240.A0A2I4GFT7	0.903	88	Ⅳ
JrASMT40	CSE1	51240.A0A2I4E4F0	51240.A0A2I4GFT7	0.949	88	Ⅳ
JrASMT40	FOX2	51240.A0A2I4DLY4	51240.A0A2I4GFT7	0.993	88	Ⅳ
JrASMT40	FOX5	51240.A0A2I4E1I7	51240.A0A2I4GFT7	0.984	88	Ⅳ
JrASMT40	JrASMT27	51240.A0A2I4DM00	51240.A0A2I4GFT7	0.827	88	Ⅳ
JrASMT40	JrASMT28	51240.A0A2I4FKS5	51240.A0A2I4GFT7	0.824	88	Ⅳ
JrASMT40	JrASMT30	51240.A0A2I4FTL9	51240.A0A2I4GFT7	0.826	88	Ⅳ
JrASMT40	P450 84A1	51240.A0A2I4ERN1	51240.A0A2I4GFT7	0.99	88	Ⅳ
JrASMT40	POD	51240.A0A2I4DEF0	51240.A0A2I4GFT7	0.928	88	Ⅳ
JrASMT40	POD19	51240.A0A2I4HD07	51240.A0A2I4GFT7	0.862	88	Ⅳ
JrASMT40	POD3	51240.A0A2I4HJG1	51240.A0A2I4GFT7	0.862	88	Ⅳ
JrASMT40	Reticuline oxidase	51240.A0A2I4FQS2	51240.A0A2I4GFT7	0.929	88	Ⅳ
JrASMT40	UDP	51240.A0A2I4ENI5	51240.A0A2I4GFT7	0.822	88	Ⅳ
JrASMT41	NSI1	51240.A0A2I4E4N3	51240.A0A2I4FY65	0.894	2	Ⅴ(c)
JrASMT41	ycf52	51240.A0A2I4EGM1	51240.A0A2I4FY65	0.912	2	Ⅴ(c)
JrASMT42	NSI1	51240.A0A2I4E4N3	51240.A0A2I4GHV6	0.894	2	Ⅴ(c)
JrASMT42	ycf52	51240.A0A2I4EGM1	51240.A0A2I4GHV6	0.912	2	Ⅴ(c)
JrASMT46	4CL1	51240.A0A2I4FYQ7	51240.A0A2I4FE32	0.895	59	Ⅳ
JrASMT46	4CL6	51240.A0A2I4GJ24	51240.A0A2I4FE32	0.789	59	Ⅳ
JrASMT46	4CL9	51240.A0A2I4E5V1	51240.A0A2I4FE32	0.789	59	Ⅳ
JrASMT46	anionic peroxidase	51240.A0A2I4GBI9	51240.A0A2I4FE32	0.895	59	Ⅳ
JrASMT46	CAD9	51240.A0A2I4EZX8	51240.A0A2I4FE32	0.894	59	Ⅳ
JrASMT46	Cationic peroxidase 1	51240.A0A2I4EL61	51240.A0A2I4FE32	0.782	59	Ⅳ
JrASMT46	CCR1	51240.A0A2I4GUG8	51240.A0A2I4FE32	0.895	59	Ⅳ
JrASMT46	CSE	51240.A0A2I4E713	51240.A0A2I4FE32	0.789	59	Ⅳ
JrASMT46	CSE1	51240.A0A2I4E4F0	51240.A0A2I4FE32	0.895	59	Ⅳ
JrASMT46	FOX2	51240.A0A2I4DLY4	51240.A0A2I4FE32	0.895	59	Ⅳ
JrASMT46	P450 84A1	51240.A0A2I4ERN1	51240.A0A2I4FE32	0.792	59	Ⅳ
JrASMT46	POD	51240.A0A2I4DEF0	51240.A0A2I4FE32	0.89	59	Ⅳ
JrASMT46	Reticuline oxidase	51240.A0A2I4FQS2	51240.A0A2I4FE32	0.887	59	Ⅳ
4CL1	A0A2I4FYL4	51240.A0A2I4FYL4	51240.A0A2I4FYQ7	0.991	36	-
4CL1	CSE1	51240.A0A2I4E4F0	51240.A0A2I4FYQ7	0.999	36	-
4CL1	P450 84A1	51240.A0A2I4ERN1	51240.A0A2I4FYQ7	0.997	36	-
4CL1	SalAT	51240.A0A2I4FFB0	51240.A0A2I4FYQ7	0.999	36	-
4CL1	SMT	51240.A0A2I4DMD1	51240.A0A2I4FYQ7	0.939	36	-
4CL1	Vinorine synthase-like	51240.A0A2I4DGN1	51240.A0A2I4FYQ7	0.998	36	-
4CL6	A0A2I4FYL4	51240.A0A2I4FYL4	51240.A0A2I4GJ24	0.961	62	-
4CL6	CSE	51240.A0A2I4E713	51240.A0A2I4GJ24	0.919	62	-
4CL6	CSE1	51240.A0A2I4E4F0	51240.A0A2I4GJ24	0.997	62	-
4CL6	P450 84A1	51240.A0A2I4ERN1	51240.A0A2I4GJ24	0.994	62	-
4CL6	SalAT	51240.A0A2I4FFB0	51240.A0A2I4GJ24	0.995	62	-
4CL6	SMT	51240.A0A2I4DMD1	51240.A0A2I4GJ24	0.994	62	-
4CL6	Vinorine synthase-like	51240.A0A2I4DGN1	51240.A0A2I4GJ24	0.993	62	-
4CL9	CSE	51240.A0A2I4E713	51240.A0A2I4ETH4	0.992	62	-
4CL9	CSE1	51240.A0A2I4E4F0	51240.A0A2I4E5V1	0.996	62	-
4CL9	P450 84A1	51240.A0A2I4ERN1	51240.A0A2I4ETH4	0.992	62	-
4CL9	SMT	51240.A0A2I4DMD1	51240.A0A2I4E5V1	0.985	62	-
4CL9	Vinorine synthase-like	51240.A0A2I4DGN1	51240.A0A2I4E5V1	0.991	62	-
A0A2I4FYL4	4CL9	51240.A0A2I4E5V1	51240.A0A2I4FYL4	0.996	14	-
A0A2I4FYL4	CSE	51240.A0A2I4F821	51240.A0A2I4FYL4	0.445	14	-
A0A2I4FYL4	SalAT	51240.A0A2I4FFB0	51240.A0A2I4FYL4	0.998	14	-
A0A2I4FYL4	Vinorine synthase-like	51240.A0A2I4E148	51240.A0A2I4FYL4	0.993	14	-
AKR4	CSE	51240.A0A2I4E713	51240.A0A2I4GB31	0.917	10	-
AKR4	CSE1	51240.A0A2I4E4F0	51240.A0A2I4GB31	0.999	10	-
AKR4	GK	51240.A0A2I4G7Q7	51240.A0A2I4GB31	0.999	10	-
AKR4	GPP2	51240.A0A2I4EN51	51240.A0A2I4GB31	0.999	10	-
anionic peroxidase	CAD1	51240.A0A2I4F7S5	51240.A0A2I4GBI9	0.919	32	-
anionic peroxidase	CAD9	51240.A0A2I4EZX8	51240.A0A2I4GBI9	0.979	32	-
anionic peroxidase	FOX2	51240.A0A2I4DLY4	51240.A0A2I4GBI9	0.998	32	-
anionic peroxidase	FOX5	51240.A0A2I4E1I7	51240.A0A2I4GBI9	0.93	32	-
anionic peroxidase	P450 84A1	51240.A0A2I4ERN1	51240.A0A2I4GBI9	0.945	32	-
anionic peroxidase	Reticuline oxidase	51240.A0A2I4FQS2	51240.A0A2I4GBI9	0.976	32	-
anionic peroxidase	SMT	51240.A0A2I4DMD1	51240.A0A2I4GBI9	0.919	32	-
anionic peroxidase	UDP	51240.A0A2I4ENI5	51240.A0A2I4GBI9	0.919	32	-
A0A2I4FYL4	Vinorine synthase-like	51240.A0A2I4DGN1	51240.A0A2I4FYL4	0.979	14	-
CAD1	anionic peroxidase	51240.A0A2I4GBI9	51240.A0A2I4HLN0	0.919	300	-
CAD1	CAD9	51240.A0A2I4EZX8	51240.A0A2I4FBD8	0.919	300	-
CAD1	Cationic peroxidase 1	51240.A0A2I4EL61	51240.A0A2I4F7S5	0.897	300	-
CAD1	CCR1	51240.A0A2I4GUG8	51240.A0A2I4HLN0	0.996	300	-
CAD1	FOX2	51240.A0A2I4DLY4	51240.A0A2I4F7S5	0.993	300	-
CAD1	FOX5	51240.A0A2I4E1I7	51240.A0A2I4F7S5	0.899	300	-
CAD1	P450 84A1	51240.A0A2I4ERN1	51240.A0A2I4F7S5	0.919	300	-
CAD1	POD	51240.A0A2I4DEF0	51240.A0A2I4F7S5	0.993	300	-
CAD1	POD19	51240.A0A2I4HD07	51240.A0A2I4HLN0	0.98	300	-
CAD1	POD3	51240.A0A2I4HJG1	51240.A0A2I4HLN0	0.98	300	-
CAD1	Reticuline oxidase	51240.A0A2I4FQS2	51240.A0A2I4HLN0	0.924	300	-
CAD1	SMT	51240.A0A2I4DMD1	51240.A0A2I4F7S5	0.855	300	-
CAD1	UDP	51240.A0A2I4ENI5	51240.A0A2I4F7S5	0.827	300	-
CAD6	anionic peroxidase	51240.A0A2I4GBI9	51240.A0A2I4H6K1	0.984	228	-
CAD6	CAD1	51240.A0A2I4F7S5	51240.A0A2I4H6K1	0.981	228	-
CAD6	CAD9	51240.A0A2I4EZX8	51240.A0A2I4H6K1	0.995	228	-
CAD6	Cationic peroxidase 1	51240.A0A2I4EL61	51240.A0A2I4H6K1	0.904	228	-
CAD6	CCR1	51240.A0A2I4GUG8	51240.A0A2I4H6K1	0.922	228	-
CAD6	FOX2	51240.A0A2I4DLY4	51240.A0A2I4H6K1	0.995	228	-
CAD6	FOX5	51240.A0A2I4E1I7	51240.A0A2I4H6K1	0.99	228	-
CAD6	P450 84A1	51240.A0A2I4ERN1	51240.A0A2I4H6K1	0.99	228	-
CAD6	POD	51240.A0A2I4DEF0	51240.A0A2I4H6K1	0.994	228	-
CAD6	Reticuline oxidase	51240.A0A2I4FQS2	51240.A0A2I4H6K1	0.994	228	-
CAD6	SMT	51240.A0A2I4DMD1	51240.A0A2I4H6K1	0.981	228	-
CAD6	UDP	51240.A0A2I4ENI5	51240.A0A2I4H6K1	0.98	228	-
CAD9	Cationic peroxidase 1	51240.A0A2I4EL61	51240.A0A2I4EZX8	0.884	84	-
CAD9	FOX2	51240.A0A2I4DLY4	51240.A0A2I4EZX8	0.999	84	-
CAD9	FOX5	51240.A0A2I4E1I7	51240.A0A2I4EZX8	0.996	84	-
CAD9	P450 84A1	51240.A0A2I4ERN1	51240.A0A2I4EZX8	0.997	84	-
CAD9	POD	51240.A0A2I4DEF0	51240.A0A2I4EZX8	0.98	84	-
CAD9	SMT	51240.A0A2I4DMD1	51240.A0A2I4EZX8	0.995	84	-
CAD9	UDP	51240.A0A2I4ENI5	51240.A0A2I4EZX8	0.938	84	-
Cationic peroxidase 1	FOX2	51240.A0A2I4DLY4	51240.A0A2I4EL61	0.993	29	-
Cationic peroxidase 1	SMT	51240.A0A2I4DMD1	51240.A0A2I4EL61	0.897	29	-
CCR1	A0A2I4FYL4	51240.A0A2I4FYL4	51240.A0A2I4GUG8	0.988	44	-
CCR1	4CL1	51240.A0A2I4FYQ7	51240.A0A2I4GUG8	0.988	44	-
CCR1	4CL6	51240.A0A2I4GJ24	51240.A0A2I4GUG8	0.962	44	-
CCR1	4CL9	51240.A0A2I4E5V1	51240.A0A2I4GUG8	0.945	44	-
CCR1	CAD1	51240.A0A2I4F7S5	51240.A0A2I4GUG8	0.996	44	-
CCR1	CAD9	51240.A0A2I4EZX8	51240.A0A2I4GUG8	0.986	44	-
CCR1	CSE	51240.A0A2I4F821	51240.A0A2I4GUG8	0.431	44	-
CCR1	FOX2	51240.A0A2I4DLY4	51240.A0A2I4GUG8	0.999	44	-
CCR1	FOX5	51240.A0A2I4E1I7	51240.A0A2I4GUG8	0.927	44	-
CCR1	P450 84A1	51240.A0A2I4ERN1	51240.A0A2I4GUG8	0.965	44	-
CCR1	Reticuline oxidase	51240.A0A2I4FQS2	51240.A0A2I4GUG8	0.98	44	-
CCR1	SalAT	51240.A0A2I4FFB0	51240.A0A2I4GUG8	0.973	44	-
CCR1	SMT	51240.A0A2I4DMD1	51240.A0A2I4GUG8	0.939	44	-
CCR1	Vinorine synthase-like	51240.A0A2I4DGN1	51240.A0A2I4GUG8	0.987	44	-
CSE	4CL1	51240.A0A2I4FYQ7	51240.A0A2I4HH75	0.928	213	-
CSE	4CL6	51240.A0A2I4GJ24	51240.A0A2I4HH75	0.905	213	-
CSE	4CL9	51240.A0A2I4E5V1	51240.A0A2I4F8Q4	0.99	213	-
CSE	AKR4	51240.A0A2I4GB31	51240.A0A2I4HH75	0.925	213	-
CSE	CSE1	51240.A0A2I4E4F0	51240.A0A2I4E713	0.932	213	-
CSE	LACS2	51240.A0A2I4DPZ3	51240.A0A2I4F8Q4	0.928	213	-
CSE	P450 84A1	51240.A0A2I4ERN1	51240.A0A2I4F821	0.518	213	-
CSE	SalAT	51240.A0A2I4FFB0	51240.A0A2I4FY03	0.924	213	-
CSE	SDP1	51240.A0A2I4ECT5	51240.A0A2I4F8Q4	0.905	213	-
CSE	SMT	51240.A0A2I4DMD1	51240.A0A2I4F8Q4	0.87	213	-
CSE	Vinorine synthase-like	51240.A0A2I4DGN1	51240.A0A2I4F8Q4	0.927	213	-
CSE1	4CL9	51240.A0A2I4E5V1	51240.A0A2I4E7X4	0.992	69	-
CSE1	CSE	51240.A0A2I4E713	51240.A0A2I4E7X4	0.906	69	-
CSE1	LACS2	51240.A0A2I4DPZ3	51240.A0A2I4E7X4	0.997	69	-
CSE1	SMT	51240.A0A2I4DMD1	51240.A0A2I4E7X4	0.92	69	-
CSE1	Vinorine synthase-like	51240.A0A2I4DGN1	51240.A0A2I4E7X4	0.945	69	-
FOX2	POD	51240.A0A2I4DEF0	51240.A0A2I4DLY4	0.999	84	-
FOX5	anionic peroxidase	51240.A0A2I4GBI9	51240.A0A2I4HVU3	0.808	130	-
FOX5	FOX2	51240.A0A2I4DLY4	51240.A0A2I4E1I7	0.996	130	-
FOX5	POD	51240.A0A2I4DEF0	51240.A0A2I4E1I7	0.931	130	-
FOX5	POD19	51240.A0A2I4HD07	51240.A0A2I4HVU3	0.896	130	-
FOX5	POD3	51240.A0A2I4HJG1	51240.A0A2I4HVU3	0.896	130	-
FOX5	SMT	51240.A0A2I4DMD1	51240.A0A2I4E1I7	0.984	130	-
FOX5	UDP	51240.A0A2I4ENI5	51240.A0A2I4HVU3	0.864	130	-
GK	CSE	51240.A0A2I4E713	51240.A0A2I4G7Q7	0.995	11	-
GK	CSE1	51240.A0A2I4E4F0	51240.A0A2I4G7Q7	0.999	11	-
GK	GPP2	51240.A0A2I4EN51	51240.A0A2I4G7Q7	0.965	11	-
GK	SDP1	51240.A0A2I4ECT5	51240.A0A2I4G7Q7	0.42	11	-
GPP2	CSE	51240.A0A2I4E713	51240.A0A2I4EN51	0.997	10	-
GPP2	CSE1	51240.A0A2I4E4F0	51240.A0A2I4EN51	0.999	10	-
P450 84A1	4CL1	51240.A0A2I4FYQ7	51240.A0A2I4GTB7	0.997	174	-
P450 84A1	4CL6	51240.A0A2I4GJ24	51240.A0A2I4GTB7	0.994	174	-
P450 84A1	4CL9	51240.A0A2I4E5V1	51240.A0A2I4ERN1	0.992	174	-
P450 84A1	CAD1	51240.A0A2I4F7S5	51240.A0A2I4GTB7	0.892	174	-
P450 84A1	CAD9	51240.A0A2I4EZX8	51240.A0A2I4GTB7	0.997	174	-
P450 84A1	Cationic peroxidase 1	51240.A0A2I4EL61	51240.A0A2I4ERN1	0.918	174	-
P450 84A1	CSE	51240.A0A2I4F821	51240.A0A2I4GTB7	0.518	174	-
P450 84A1	FOX2	51240.A0A2I4DLY4	51240.A0A2I4ERN1	0.996	174	-
P450 84A1	POD	51240.A0A2I4DEF0	51240.A0A2I4ERN1	0.996	174	-
P450 84A1	Reticuline oxidase	51240.A0A2I4FQS2	51240.A0A2I4GTB7	0.928	174	-
P450 84A1	SMT	51240.A0A2I4DMD1	51240.A0A2I4ERN1	0.99	174	-
POD	CAD9	51240.A0A2I4EZX8	51240.A0A2I4FPI9	0.928	1541	-
POD	FOX2	51240.A0A2I4DLY4	51240.A0A2I4E4M6	0.993	1541	-
POD	SMT	51240.A0A2I4DMD1	51240.A0A2I4E4M6	0.862	1541	-
POD	UDP	51240.A0A2I4ENI5	51240.A0A2I4GP15	0.851	1541	-
POD19	CAD6	51240.A0A2I4H6K1	51240.A0A2I4HD07	0.895	26	-
POD19	CAD9	51240.A0A2I4EZX8	51240.A0A2I4HD07	0.928	26	-
POD19	FOX2	51240.A0A2I4DLY4	51240.A0A2I4HD07	0.995	26	-
POD19	P450 84A1	51240.A0A2I4ERN1	51240.A0A2I4HD07	0.904	26	-
POD19	Reticuline oxidase	51240.A0A2I4FQS2	51240.A0A2I4HD07	0.994	26	-
POD19	SMT	51240.A0A2I4DMD1	51240.A0A2I4HD07	0.862	26	-
POD19	UDP	51240.A0A2I4ENI5	51240.A0A2I4HD07	0.98	26	-
POD3	CAD6	51240.A0A2I4H6K1	51240.A0A2I4HJG1	0.895	27	-
POD3	CAD9	51240.A0A2I4EZX8	51240.A0A2I4HJG1	0.942	27	-
POD3	FOX2	51240.A0A2I4DLY4	51240.A0A2I4HJG1	0.995	27	-
POD3	FOX5	51240.A0A2I4E1I7	51240.A0A2I4HJG1	0.896	27	-
POD3	P450 84A1	51240.A0A2I4ERN1	51240.A0A2I4HJG1	0.904	27	-
POD3	POD	51240.A0A2I4GGH5	51240.A0A2I4HJG1	0.443	27	-
POD3	Reticuline oxidase	51240.A0A2I4FQS2	51240.A0A2I4HJG1	0.995	27	-
POD3	SMT	51240.A0A2I4DMD1	51240.A0A2I4HJG1	0.862	27	-
POD3	UDP	51240.A0A2I4ENI5	51240.A0A2I4HJG1	0.98	27	-
Reticuline oxidase	CAD9	51240.A0A2I4EZX8	51240.A0A2I4FQS2	0.967	82	-
Reticuline oxidase	Cationic peroxidase 1	51240.A0A2I4EL61	51240.A0A2I4FQS2	0.993	82	-
Reticuline oxidase	FOX2	51240.A0A2I4DLY4	51240.A0A2I4FQS2	0.999	82	-
Reticuline oxidase	P450 84A1	51240.A0A2I4ERN1	51240.A0A2I4FQS2	0.945	82	-
Reticuline oxidase	POD	51240.A0A2I4DEF0	51240.A0A2I4FQS2	0.999	82	-
Reticuline oxidase	SMT	51240.A0A2I4DMD1	51240.A0A2I4FQS2	0.928	82	-
Reticuline oxidase	UDP	51240.A0A2I4ENI5	51240.A0A2I4FQS2	0.919	82	-
SalAT	4CL9	51240.A0A2I4E5V1	51240.A0A2I4FFB0	0.994	19	-
SalAT	CSE	51240.A0A2I4E713	51240.A0A2I4FFB0	0.995	19	-
SalAT	CSE1	51240.A0A2I4E4F0	51240.A0A2I4FFB0	0.999	19	-
SalAT	Vinorine synthase-like	51240.A0A2I4DGN1	51240.A0A2I4FFB0	0.996	19	-
SDP1	CSE	51240.A0A2I4E713	51240.A0A2I4ECT5	0.95	10	-
SDP1	CSE1	51240.A0A2I4E4F0	51240.A0A2I4ECT5	0.98	10	-
SDP1	LACS2	51240.A0A2I4DPZ3	51240.A0A2I4ECT5	0.999	10	-
SMT	FOX2	51240.A0A2I4DLY4	51240.A0A2I4DMD1	0.993	88	-
TyDC1	NSI1	51240.A0A2I4E4N3	51240.A0A2I4F697	0.997	4	-
TyDC1	ycf52	51240.A0A2I4EGM1	51240.A0A2I4F697	0.997	4	-
UDP	CAD9	51240.A0A2I4EZX8	51240.A0A2I4F407	0.938	296	-
UDP	Cationic peroxidase 1	51240.A0A2I4EL61	51240.A0A2I4ENI5	0.897	296	-
UDP	FOX2	51240.A0A2I4DLY4	51240.A0A2I4ENI5	0.993	296	-
UDP	FOX5	51240.A0A2I4E1I7	51240.A0A2I4ENI5	0.871	296	-
UDP	P450 84A1	51240.A0A2I4ERN1	51240.A0A2I4F407	0.897	296	-
UDP	POD	51240.A0A2I4DEF0	51240.A0A2I4ENI5	0.993	296	-
UDP	SMT	51240.A0A2I4DMD1	51240.A0A2I4ENI5	0.821	296	-
ycf52	NSI1	51240.A0A2I4E4N3	51240.A0A2I4EGM1	0.999	17	-
